# Supplementary material for: The enemy’s gaze: Immersive virtual environments enhance peace promoting attitudes and emotions in violent intergroup conflicts
Source: PLoS One. 2019 Sep 11;14(9):e0222342. doi: 10.1371/journal.pone.0222342 (PMC6738917; doi:10.1371/journal.pone.0222342)
Supplement: S1 Dataset — Contains all the raw data used for analysis in Study 1. (XLSX) [file pone.0222342.s005.xlsx]

## Sheet: Dataset Study 1
condition	emp_pls	symp_pls	emp_symp_pls	fear_pls	apprsl_pls_1	apprsl_pls_2	apprsl_pls_2r	apprsl_pls_3	apprsl_pls_4	apprsl_pls_4r	apprsl_pls_1_2r_3_4r	future_int_pls	spprt_cmpnst_1	spprt_cmpnst_2	spprt_cmpnst_1_2	gender	age	politic_stnc
1	2	2	2	4	4	4	4	4	1	7	4.75	5	3	4	3.5	2	26	5
2	7	6	6.5	1	6	1	7	7	1	7	6.75	6	4	5	4.5	2	25	2
3	5	5	5	2	7	1	7	7	3	5	6.5	5	5	3	4	1	23	4
3	4	4	4	1	2	2	6	2	4	4	3.5	6	5	5	5	1	25	5
2	5	5	5	4	6	1	7	6	4	4	5.75	6	6	6	6	2	24	7
2	7	7	7	1	7	1	7	5	2	6	6.25	6	5	3	4	2	21	3
3	5	5	5	2	5	4	4	4	4	4	4.25	6	5	3	4	2	23	4
3	5	4	4.5	1	5	1	7	4	2	6	5.5	5	6	6	6	2	26	4
3	3	3	3	5	4	4	4	4	5	3	3.75	4	3	4	3.5	2	27	5
1	5	5	5	1	7	3	5	6	4	4	5.5	5	6	6	6	2	23	4
2	5	3	4	4	5	4	4	4	2	6	4.75	3	6	7	6.5	2	22	6
3	4	3	3.5	1	7	2	6	7	2	6	6.5	6	5	2	3.5	1	23	5
2	6	6	6	2	6	1	7	6	1	7	6.5	6	6	6	6	2	25	2
3	4	4	4	5	5	1	7	2	4	4	4.5	6	4	4	4	2	20	5
3	3	2	2.5	7	7	3	5	5	1	7	6	6	1	7	4	2	22	4
3	6	6	6	1	7	1	7	7	1	7	7	6	7	7	7	1	25	4
3	6	5	5.5	4	7	1	7	6	3	5	6.25	6	6	5	5.5	2	22	3
2	7	4	5.5	3	5	2	6	4	4	4	4.75	7	7	7	7	1	25	3
3	4	4	4	1	5	1	7	3	2	6	5.25	6	5	4	4.5	1	25	5
3	7	5	6	2	7	2	6	1	1	7	5.25	6	6	6	6	1	25	3
3	3	4	3.5	4	6	2	6	7	1	7	6.5	5	5	6	5.5	2	20	6
2	1	1	1	1	7	1	7	5	6	2	5.25	6	1	1	1	1	23	5
3	5	5	5	2	7	1	7	5	3	5	6	5	7	7	7	2	22	4
2	3	3	3	1	6	2	6	2	1	7	5.25	4	1	1	1	1	27	4
3	4	5	4.5	2	6	1	7	4	2	6	5.75	5	6	6	6	1	23	4
1	5	5	5	1	7	3	5	7	2	6	6.25	5	5	6	5.5	2	24	4
2	5	4	4.5	2	5	2	6	6	3	5	5.5	6	4	4	4	1	27	4
3	6	6	6	1	6	1	7	5	2	6	6	6	7	7	7	2	23	3
1	4	4	4	4	4	2	6	5	4	4	4.75	5	3	4	3.5	2	24	5
1	4	4	4	2	6	2	6	5	2	6	5.75	5	3	5	4	2	26	3
3	6	6	6	1	7	2	6	2	2	6	5.25	6	6	6	6	2	24	2
3	5	5	5	4	6	1	7	7	3	5	6.25	6	7	7	7	2	25	3
2	7	7	7	1	7	1	7	1	3	5	5	6	7	7	7	2	53	2
3	5	5	5	1	7	3	5	4	1	7	5.75	6	6	6	6	1	25	4
1	4	3	3.5	4	4	3	5	2	2	6	4.25	4	1	2	1.5	2	24	4
1	4	4	4	3	6	1	7	6	1	7	6.5	5	2	2	2	1	23	2
1	5	3	4	4	6	3	5	2	5	3	4	4	5	5	5	2	26	4
2	5	5	5	1	5	1	7	5	1	7	6	5	6	6	6	1	24	3
1	3	3	3	1	5	3	5	3	2	6	4.75	4	2	5	3.5	1	25	3
3	4	2	3	2	4	1	7	2	2	6	4.75	6	4	4	4	1	27	4
1	3	4	3.5	1	3	3	5	4	3	5	4.25	5	3	3	3	2	22	4
3	7	6	6.5	1	7	1	7	2	1	7	5.75	6	7	7	7	2	22	2
3	6	4	5	1	3	1	7	6	2	6	5.5	6	6	4	5	2	24	4
2	3	3	3	6	6	2	6	2	6	2	4	6	6	2	4	2	22	6
1	1	1	1	7	7	3	5	3	7	1	4	5	6	5	5.5	2	22	5
2	4	4	4	1	5	1	7	4	2	6	5.5	7	4	3	3.5	1	27	4
2	5	5	5	6	5	3	5	3	1	7	5	5	1	3	2	2	22	4
1	5	4	4.5	4	5	3	5	3	3	5	4.5	5	5	2	3.5	2	23	3
1	4	4	4	4	5	2	6	3	1	7	5.25	6	5	5	5	2	22	4
2	6	5	5.5	4	5	2	6	6	2	6	5.75	6	3	5	4	2	22	3
3	6	6	6	2	7	2	6	7	2	6	6.5	6	6	4	5	1	24	3
1	5	4	4.5	1	5	4	4	5	1	7	5.25	5	4	2	3	1	27	4
1	5	2	3.5	3	6	1	7	5	3	5	5.75	6	4	5	4.5	2	23	4
1	4	4	4	7	6	2	6	2	6	2	4	6	5	5	5	2	23	4
2	1	1	1	6	4	5	3	2	7	1	2.5	2	1	1	1	2	23	5
2	4	2	3	3	4	2	6	2	2	6	4.5	2	4	3	3.5	2	22	4
1	7	7	7	1	7	1	7	6	1	7	6.75	5	7	7	7	2	22	3
2	5	6	5.5	2	5	3	5	3	4	4	4.25	5	7	7	7	1	26	2
1	5	5	5	7	5	2	6	4	1	7	5.5	5	7	5	6	2	22	6
1	3	3	3	2	6	3	5	2	4	4	4.25	2	2	2	2	2	22	6
3	5	4	4.5	3	6	2	6	7	1	7	6.5	6	6	4	5	2	22	5
2	7	6	6.5	4	3	1	7	4	4	4	4.5	4	7	7	7	2	27	5
2	7	7	7	3	6	2	6	6	3	5	5.75	5	5	3	4	2	24	5
3	3	3	3	5	5	4	4	5	2	6	5	5	2	5	3.5	2	23	5
2	7	7	7	2	7	1	7	7	1	7	7	7	6	7	6.5	2	23	4
1	5	3	4	7	7	4	4	4	5	3	4.5	6	4	6	5	2	24	6
2	5	5	5	4	5	2	6	1	2	6	4.5	6	4	4	4	2	22	6
2	1	7	4	1	7	7	1	1	7	1	2.5	2	1	1	1	2	20	7
3	7	6	6.5	3	7	2	6	5	2	6	6	6	7	7	7	1	23	2
2	6	5	5.5	1	6	1	7	6	2	6	6.25	5	6	6	6	2	24	3
2	6	4	5	7	6	4	4	5	7	1	4	4	6	4	5	2	22	6
1	6	6	6	6	7	1	7	1	1	7	5.5	5	4	4	4	2	21	4
2	7	7	7	1	7	1	7	6	1	7	6.75	6	7	7	7	2	21	3
3	3	3	3	1	5	1	7	7	3	5	6	6	7	7	7	2	22	3
1	7	6	6.5	4	7	1	7	7	1	7	7	5	7	7	7	2	43	2
3	6	6	6	1	5	2	6	6	1	7	6	6	7	5	6	2	22	3
2	6	2	4	1	4	1	7	4	2	6	5.25	6	1	5	3	1	25	3
1	5	4	4.5	3	7	2	6	6	2	6	6.25	4	4	3	3.5	1	23	4
2	7	5	6	3	5	4	4	6	6	2	4.25	6	6	5	5.5	2	22	4
1	3	4	3.5	3	4	1	7	3	1	7	5.25	6	5	7	6	1	25	4
2	6	6	6	5	7	1	7	1	1	7	5.5	6	7	7	7	2	21	5
1	1	1	1	7	6	4	4	1	6	2	3.25	4	1	1	1	2	24	5
1	3	4	3.5	4	5	4	4	4	5	3	4	5	2	5	3.5	2	23	4
1	4	2	3	4	4	3	5	4	3	5	4.5	4	3	3	3	2	23	6
2	6	6	6	3	6	2	6	4	1	7	5.75	4	5	5	5	2	24	3
3	4	3	3.5	4	5	1	7	2	2	6	5	5	2	2	2	2	21	4
3	7	6	6.5	3	4	1	7	6	2	6	5.75	6	7	7	7	2	24	2
2	7	7	7	1	7	1	7	7	1	7	7	5	7	5	6	2	23	4
1	4	3	3.5	1	1	3	5	4	5	3	3.25	5	6	6	6	1	23	5
1	4	4	4	4	3	4	4	1	5	3	2.75	4	1	4	2.5	2	22	5
2	4	4	4	4	5	3	5	4	3	5	4.75	5	4	4	4	2	21	6
1	5	3	4	2	4	1	7	6	3	5	5.5	5	5	5	5	2	22	2
3	3	3	3	6	7	4	4	7	3	5	5.75	2	2	1	1.5	2	20	6
1	4	2	3	3	6	4	4	2	6	2	3.5	4	6	6	6	2	23	5
2	5	5	5	2	5	3	5	4	3	5	4.75	4	7	7	7	2	22	4
1	3	3	3	2	4	4	4	2	2	6	4	4	6	4	5	2	23	5
2	5	5	5	3	5	1	7	3	1	7	5.5	4	4	4	4	2	21	4
2	5	4	4.5	3	4	2	6	4	3	5	4.75	6	5	5	5	2	45	4
3	5	6	5.5	1	7	1	7	7	1	7	7	6	6	7	6.5	2	23	4
3	2	2	2	2	3	2	6	4	3	5	4.5	5	2	2	2	2	23	4
3	5	5	5	3	7	4	4	4	3	5	5	6	7	7	7	2	24	3
3	6	6	6	3	4	2	6	5	4	4	4.75	5	4	7	5.5	2	22	5
1	4	3	3.5	6	5	3	5	5	2	6	5.25	5	5	3	4	2	24	5
1	4	2	3	3	6	1	7	4	4	4	5.25	6	4	7	5.5	2	21	3
1	5	4	4.5	3	6	1	7	6	2	6	6.25	5	7	7	7	2	23	3
3	7	7	7	1	7	1	7	7	1	7	7	6	7	7	7	2	23	3
1	6	6	6	1	5	1	7	7	1	7	6.5	6	5	6	5.5	2	23	3
2	3	3	3	3	3	1	7	6	1	7	5.75	6	3	5	4	2	21	5
3	7	5	6	3	7	1	7	7	1	7	7	7	7	7	7	2	24	3
2	4	4	4	3	5	2	6	3	1	7	5.25	4	5	6	5.5	1	24	4
1	1	1	1	2	4	3	5	3	3	5	4.25	5	1	3	2	2	23	5
2	5	4	4.5	4	7	4	4	5	2	6	5.5	6	3	6	4.5	2	24	3
