# Supplementary material for: The enemy’s gaze: Immersive virtual environments enhance peace promoting attitudes and emotions in violent intergroup conflicts
Source: PLoS One. 2019 Sep 11;14(9):e0222342. doi: 10.1371/journal.pone.0222342 (PMC6738917; doi:10.1371/journal.pone.0222342)
Supplement: S2 Dataset — Contains all the raw data used for analysis in Study 2. (XLSX) [file pone.0222342.s006.xlsx]

## Sheet: Dataset Study 2
condition	emp_pls	symp_pls	emp_symp_pls	fear_pls	Dehumaniz_t1	Dehumaniz_t1_r	Dehumaniz_t2	Dehumaniz_t2_r	prc_thrt_1_t1	prc_thrt_2_t1	prc_thrt_1_2_t1	prc_thrt_1_t2	prc_thrt_2_t2	prc_thrt_1_2_t2	az_guilt_t2	az_shame_t2	az_pride_t2	az_pride_t2r	az_guilt_shame_pride_t2	az_moral_act_t2	az_punish_t2	az_punish_t2r	event1_shoot_t2	event2_shoot_t2	event3_shoot_t2	event4_shoot_t2	event5_shoot_t2	event6_shoot_t2	event7_shoot_t2	event8_shoot_t2	num_killH_t2	num_killFA_t2	rate_killH_t2	rate_killFA_t2	kill_bias_t2	gender	age	politic_stnc
1	7	2	4.5	1	100	0	#NULL!	#NULL!	1	1	1	#NULL!	#NULL!	#NULL!	#NULL!	#NULL!	#NULL!	#NULL!	#NULL!	#NULL!	#NULL!	#NULL!	#NULL!	#NULL!	#NULL!	#NULL!	#NULL!	#NULL!	#NULL!	#NULL!	#NULL!	#NULL!	#NULL!	#NULL!	#NULL!	1	27	4
1	3	3	3	1	100	0	100	0	4	1	2.5	2	7	4.5	2	2	1	7	3.66667	1	2	6	0	0	0	0	0	0	1	1	1.5	1.5	0.5	0.214286	0.395819	1	25	2
1	7	7	7	1	100	0	60	40	4	4	4	4	4	4	4	4	1	7	5	1	4	4	0	0	0	1	1	0	1	0	1.5	2.5	0.5	0.357143	0.183053	2	21	3
1	6	6	6	1	100	0	80	20	4	6	5	5	5	5	3	5	1	7	5	2	4	4	0	0	1	0	1	1	0	1	1.5	3.5	0.5	0.5	0	1	32	3
1	2	1	1.5	1	60	40	50	50	5	4	4.5	3	2	2.5	1	1	2	6	2.66667	3	3	5	0	0	0	1	1	1	1	0	2.5	2.5	0.833333	0.357143	-0.300658	1	24	3
1	5	5	5	1	80	20	30	70	5	4	4.5	7	3	5	2	1	1	7	3.33333	4	3	5	1	0	1	1	1	1	1	0	2.5	4.5	0.833333	0.642857	-0.666764	2	21	4
1	1	5	3	1	50	50	#NULL!	#NULL!	5	2	3.5	#NULL!	#NULL!	#NULL!	#NULL!	#NULL!	#NULL!	#NULL!	#NULL!	#NULL!	#NULL!	#NULL!	#NULL!	#NULL!	#NULL!	#NULL!	#NULL!	#NULL!	#NULL!	#NULL!	#NULL!	#NULL!	#NULL!	#NULL!	#NULL!	1	28	4
1	3	3	3	1	100	0	70	30	6	6	6	5	5	5	4	1	3	5	3.33333	5	3	5	0	0	1	0	1	1	0	1	1.5	3.5	0.5	0.5	0	2	25	2
1	5	3	4	1	30	70	#NULL!	#NULL!	7	7	7	#NULL!	#NULL!	#NULL!	#NULL!	#NULL!	#NULL!	#NULL!	#NULL!	#NULL!	#NULL!	#NULL!	#NULL!	#NULL!	#NULL!	#NULL!	#NULL!	#NULL!	#NULL!	#NULL!	#NULL!	#NULL!	#NULL!	#NULL!	#NULL!	2	23	4
1	1	1	1	1	60	40	40	60	7	7	7	7	7	7	1	1	7	1	1	7	6	2	1	0	0	1	1	1	1	1	2.5	4.5	0.833333	0.642857	-0.666764	2	21	1
1	6	5	5.5	2	50	50	#NULL!	#NULL!	2	2	2	#NULL!	#NULL!	#NULL!	#NULL!	#NULL!	#NULL!	#NULL!	#NULL!	#NULL!	#NULL!	#NULL!	#NULL!	#NULL!	#NULL!	#NULL!	#NULL!	#NULL!	#NULL!	#NULL!	#NULL!	#NULL!	#NULL!	#NULL!	#NULL!	2	25	6
1	5	4	4.5	2	90	10	70	30	3	5	4	3	5	4	3	4	2	6	4.33333	6	1	7	0	0	0	1	1	1	0	0	1.5	2.5	0.5	0.357143	0.183053	1	27	6
1	5	5	5	2	60	40	60	40	4	3	3.5	2	3	2.5	4	4	1	7	5	1	1	7	0	1	1	1	0	0	0	1	0.5	4.5	0.166667	0.642857	0.300658	2	21	5
1	5	5	5	2	50	50	#NULL!	#NULL!	4	5	4.5	#NULL!	#NULL!	#NULL!	#NULL!	#NULL!	#NULL!	#NULL!	#NULL!	#NULL!	#NULL!	#NULL!	#NULL!	#NULL!	#NULL!	#NULL!	#NULL!	#NULL!	#NULL!	#NULL!	#NULL!	#NULL!	#NULL!	#NULL!	#NULL!	2	25	4
1	5	4	4.5	2	100	0	100	0	4	1	2.5	4	1	2.5	1	4	1	7	4	1	2	6	0	0	1	1	1	1	1	1	2.5	4.5	0.833333	0.642857	-0.666764	1	38	6
1	6	6	6	2	100	0	#NULL!	#NULL!	4	3	3.5	#NULL!	#NULL!	#NULL!	#NULL!	#NULL!	#NULL!	#NULL!	#NULL!	#NULL!	#NULL!	#NULL!	#NULL!	#NULL!	#NULL!	#NULL!	#NULL!	#NULL!	#NULL!	#NULL!	#NULL!	#NULL!	#NULL!	#NULL!	#NULL!	1	26	6
1	5	5	5	2	60	40	50	50	5	5	5	5	5	5	1	1	3	5	2.33333	4	4	4	0	0	1	1	1	1	1	0	2.5	3.5	0.833333	0.5	-0.483711	2	22	4
1	2	2	2	2	10	90	#NULL!	#NULL!	7	7	7	#NULL!	#NULL!	#NULL!	#NULL!	#NULL!	#NULL!	#NULL!	#NULL!	#NULL!	#NULL!	#NULL!	#NULL!	#NULL!	#NULL!	#NULL!	#NULL!	#NULL!	#NULL!	#NULL!	#NULL!	#NULL!	#NULL!	#NULL!	#NULL!	2	28	1
1	5	4	4.5	2	60	40	#NULL!	#NULL!	7	6	6.5	#NULL!	#NULL!	#NULL!	#NULL!	#NULL!	#NULL!	#NULL!	#NULL!	#NULL!	#NULL!	#NULL!	#NULL!	#NULL!	#NULL!	#NULL!	#NULL!	#NULL!	#NULL!	#NULL!	#NULL!	#NULL!	#NULL!	#NULL!	#NULL!	2	24	4
1	5	2	3.5	3	70	30	50	50	2	1	1.5	4	1	2.5	3	7	1	7	5.66667	4	2	6	0	0	1	0	0	0	1	0	1.5	1.5	0.5	0.214286	0.395819	2	22	6
1	6	2	4	3	100	0	100	0	2	5	3.5	4	4	4	6	7	1	7	6.66667	1	2	6	0	0	0	1	1	1	1	1	2.5	3.5	0.833333	0.5	-0.483711	1	25	6
1	1	2	1.5	3	50	50	#NULL!	#NULL!	4	1	2.5	#NULL!	#NULL!	#NULL!	#NULL!	#NULL!	#NULL!	#NULL!	#NULL!	#NULL!	#NULL!	#NULL!	#NULL!	#NULL!	#NULL!	#NULL!	#NULL!	#NULL!	#NULL!	#NULL!	#NULL!	#NULL!	#NULL!	#NULL!	#NULL!	2	22	4
1	5	5	5	3	100	0	#NULL!	#NULL!	5	4	4.5	#NULL!	#NULL!	#NULL!	#NULL!	#NULL!	#NULL!	#NULL!	#NULL!	#NULL!	#NULL!	#NULL!	#NULL!	#NULL!	#NULL!	#NULL!	#NULL!	#NULL!	#NULL!	#NULL!	#NULL!	#NULL!	#NULL!	#NULL!	#NULL!	1	25	4
1	6	3	4.5	3	90	10	70	30	5	6	5.5	5	4	4.5	1	5	1	7	4.33333	6	2	6	0	0	0	0	1	1	0	0	1.5	1.5	0.5	0.214286	0.395819	1	26	4
1	5	5	5	3	70	30	80	20	5	4	4.5	5	4	4.5	5	4	2	6	5	3	1	7	0	0	0	0	1	1	1	0	2.5	1.5	0.833333	0.214286	-0.0878915	2	21	5
1	5	5	5	3	40	60	20	80	6	6	6	5	5	5	5	2	2	6	4.33333	3	2	6	1	1	0	1	1	1	1	0	2.5	4.5	0.833333	0.642857	-0.666764	2	25	2
1	5	5	5	4	60	40	100	0	2	5	3.5	3	5	4	1	5	1	7	4.33333	2	1	7	0	0	0	1	1	0	1	0	1.5	2.5	0.5	0.357143	0.183053	1	26	5
1	5	4	4.5	4	50	50	#NULL!	#NULL!	4	4	4	#NULL!	#NULL!	#NULL!	#NULL!	#NULL!	#NULL!	#NULL!	#NULL!	#NULL!	#NULL!	#NULL!	#NULL!	#NULL!	#NULL!	#NULL!	#NULL!	#NULL!	#NULL!	#NULL!	#NULL!	#NULL!	#NULL!	#NULL!	#NULL!	2	23	3
1	5	1	3	4	60	40	#NULL!	#NULL!	5	5	5	#NULL!	#NULL!	#NULL!	#NULL!	#NULL!	#NULL!	#NULL!	#NULL!	#NULL!	#NULL!	#NULL!	#NULL!	#NULL!	#NULL!	#NULL!	#NULL!	#NULL!	#NULL!	#NULL!	#NULL!	#NULL!	#NULL!	#NULL!	#NULL!	2	22	3
1	3	1	2	4	100	0	100	0	5	1	3	7	1	4	1	5	1	7	4.33333	4	4	4	0	0	0	0	1	1	0	0	1.5	1.5	0.5	0.214286	0.395819	1	24	2
1	7	3	5	4	100	0	#NULL!	#NULL!	5	2	3.5	#NULL!	#NULL!	#NULL!	#NULL!	#NULL!	#NULL!	#NULL!	#NULL!	#NULL!	#NULL!	#NULL!	#NULL!	#NULL!	#NULL!	#NULL!	#NULL!	#NULL!	#NULL!	#NULL!	#NULL!	#NULL!	#NULL!	#NULL!	#NULL!	1	26	3
1	4	3	3.5	4	70	30	60	40	6	5	5.5	7	7	7	3	4	3	5	4	4	4	4	1	0	1	1	1	1	1	1	2.5	5.5	0.833333	0.785714	-0.87953	2	24	3
1	4	2	3	4	70	30	70	30	7	4	5.5	6	4	5	2	4	4	4	3.33333	3	3	5	0	0	1	0	1	1	1	0	2.5	2.5	0.833333	0.357143	-0.300658	2	24	3
1	4	3	3.5	5	90	10	#NULL!	#NULL!	3	1	2	#NULL!	#NULL!	#NULL!	#NULL!	#NULL!	#NULL!	#NULL!	#NULL!	#NULL!	#NULL!	#NULL!	#NULL!	#NULL!	#NULL!	#NULL!	#NULL!	#NULL!	#NULL!	#NULL!	#NULL!	#NULL!	#NULL!	#NULL!	#NULL!	2	21	4
1	5	3	4	5	80	20	70	30	5	1	3	5	2	3.5	1	7	1	7	5	1	1	7	0	1	1	1	1	1	0	1	1.5	5.5	0.5	0.785714	-0.395819	1	23	6
1	2	2	2	5	50	50	#NULL!	#NULL!	5	3	4	#NULL!	#NULL!	#NULL!	#NULL!	#NULL!	#NULL!	#NULL!	#NULL!	#NULL!	#NULL!	#NULL!	#NULL!	#NULL!	#NULL!	#NULL!	#NULL!	#NULL!	#NULL!	#NULL!	#NULL!	#NULL!	#NULL!	#NULL!	#NULL!	2	23	3
1	5	3	4	5	100	0	60	40	5	5	5	5	5	5	2	3	3	5	3.33333	3	3	5	0	0	0	0	0	0	0	0	0.5	0.5	0.166667	0.0714286	1.21633	2	23	2
1	1	1	1	5	20	80	20	80	6	6	6	5	6	5.5	3	1	5	3	2.33333	6	4	4	0	1	0	0	0	0	1	0	1.5	1.5	0.5	0.214286	0.395819	2	22	2
1	7	3	5	5	30	70	30	70	6	6	6	7	7	7	5	6	1	7	6	3	3	5	0	0	1	0	0	1	1	0	2.5	1.5	0.833333	0.214286	-0.0878915	2	23	2
1	5	5	5	5	100	0	#NULL!	#NULL!	6	5	5.5	#NULL!	#NULL!	#NULL!	#NULL!	#NULL!	#NULL!	#NULL!	#NULL!	#NULL!	#NULL!	#NULL!	#NULL!	#NULL!	#NULL!	#NULL!	#NULL!	#NULL!	#NULL!	#NULL!	#NULL!	#NULL!	#NULL!	#NULL!	#NULL!	2	22	5
1	4	1	2.5	5	60	40	#NULL!	#NULL!	6	6	6	#NULL!	#NULL!	#NULL!	#NULL!	#NULL!	#NULL!	#NULL!	#NULL!	#NULL!	#NULL!	#NULL!	#NULL!	#NULL!	#NULL!	#NULL!	#NULL!	#NULL!	#NULL!	#NULL!	#NULL!	#NULL!	#NULL!	#NULL!	#NULL!	2	23	2
1	4	2	3	5	30	70	#NULL!	#NULL!	7	7	7	#NULL!	#NULL!	#NULL!	#NULL!	#NULL!	#NULL!	#NULL!	#NULL!	#NULL!	#NULL!	#NULL!	#NULL!	#NULL!	#NULL!	#NULL!	#NULL!	#NULL!	#NULL!	#NULL!	#NULL!	#NULL!	#NULL!	#NULL!	#NULL!	2	23	2
1	4	3	3.5	5	10	90	#NULL!	#NULL!	7	7	7	#NULL!	#NULL!	#NULL!	#NULL!	#NULL!	#NULL!	#NULL!	#NULL!	#NULL!	#NULL!	#NULL!	#NULL!	#NULL!	#NULL!	#NULL!	#NULL!	#NULL!	#NULL!	#NULL!	#NULL!	#NULL!	#NULL!	#NULL!	#NULL!	2	21	1
1	6	4	5	6	80	20	30	70	3	6	4.5	7	7	7	6	2	6	2	3.33333	3	3	5	0	0	1	1	1	1	0	1	1.5	4.5	0.5	0.642857	-0.183053	2	26	2
1	4	4	4	6	90	10	30	70	6	4	5	6	6	6	2	2	3	5	3	3	2	6	0	1	1	0	1	1	0	1	1.5	4.5	0.5	0.642857	-0.183053	2	22	2
1	1	1	1	6	30	70	#NULL!	#NULL!	7	7	7	#NULL!	#NULL!	#NULL!	#NULL!	#NULL!	#NULL!	#NULL!	#NULL!	#NULL!	#NULL!	#NULL!	#NULL!	#NULL!	#NULL!	#NULL!	#NULL!	#NULL!	#NULL!	#NULL!	#NULL!	#NULL!	#NULL!	#NULL!	#NULL!	2	23	2
1	3	4	3.5	6	30	70	#NULL!	#NULL!	7	7	7	#NULL!	#NULL!	#NULL!	#NULL!	#NULL!	#NULL!	#NULL!	#NULL!	#NULL!	#NULL!	#NULL!	#NULL!	#NULL!	#NULL!	#NULL!	#NULL!	#NULL!	#NULL!	#NULL!	#NULL!	#NULL!	#NULL!	#NULL!	#NULL!	2	22	3
1	3	1	2	7	50	50	60	40	7	7	7	7	1	4	4	3	1	7	4.66667	2	2	6	0	0	1	1	1	1	1	0	2.5	3.5	0.833333	0.5	-0.483711	2	24	6
1	2	3	2.5	7	40	60	0	100	7	7	7	7	7	7	1	1	6	2	1.33333	4	4	4	1	0	1	0	0	1	1	0	2.5	2.5	0.833333	0.357143	-0.300658	2	23	2
1	1	1	1	7	50	50	40	60	7	5	6	7	7	7	5	4	2	6	5	4	5	3	1	1	1	1	1	1	1	1	2.5	6.5	0.833333	0.928571	-1.21633	2	21.1	4
2	5	5	5	1	70	30	70	30	1	1	1	3	2	2.5	7	7	1	7	7	1	1	7	0	1	0	0	1	1	0	0	1.5	2.5	0.5	0.357143	0.183053	2	22	4
2	5	5	5	1	100	0	70	30	1	1	1	4	6	5	5	7	1	7	6.33333	1	1	7	0	1	0	1	0	1	0	0	1.5	2.5	0.5	0.357143	0.183053	1	25	6
2	7	7	7	1	100	0	100	0	2	2	2	3	2	2.5	6	7	1	7	6.66667	2	2	6	0	0	0	0	0	0	0	0	0.5	0.5	0.166667	0.0714286	1.21633	2	24	5
2	5	5	5	1	100	0	#NULL!	#NULL!	3	3	3	#NULL!	#NULL!	#NULL!	#NULL!	#NULL!	#NULL!	#NULL!	#NULL!	#NULL!	#NULL!	#NULL!	#NULL!	#NULL!	#NULL!	#NULL!	#NULL!	#NULL!	#NULL!	#NULL!	#NULL!	#NULL!	#NULL!	#NULL!	#NULL!	2	22	4
2	5	3	4	1	50	50	#NULL!	#NULL!	3	4	3.5	#NULL!	#NULL!	#NULL!	#NULL!	#NULL!	#NULL!	#NULL!	#NULL!	#NULL!	#NULL!	#NULL!	#NULL!	#NULL!	#NULL!	#NULL!	#NULL!	#NULL!	#NULL!	#NULL!	#NULL!	#NULL!	#NULL!	#NULL!	#NULL!	1	27	4
2	6	6	6	1	80	20	100	0	3	1	2	2	3	2.5	4	5	1	7	5.33333	2	2	6	0	0	1	0	1	1	0	0	1.5	2.5	0.5	0.357143	0.183053	2	25	5
2	6	6	6	1	100	0	70	30	4	4	4	4	2	3	1	5	1	7	4.33333	1	1	7	0	1	0	0	0	1	0	1	1.5	2.5	0.5	0.357143	0.183053	2	22	5
2	4	4	4	1	100	0	40	60	4	4	4	4	7	5.5	6	6	1	7	6.33333	1	1	7	0	0	1	1	0	1	0	0	1.5	2.5	0.5	0.357143	0.183053	1	24	3
2	6	6	6	1	100	0	90	10	4	4	4	3	3	3	1	7	1	7	5	1	1	7	0	0	0	0	1	0	0	0	0.5	1.5	0.166667	0.214286	0.87953	2	22	5
2	6	6	6	1	100	0	#NULL!	#NULL!	5	5	5	#NULL!	#NULL!	#NULL!	#NULL!	#NULL!	#NULL!	#NULL!	#NULL!	#NULL!	#NULL!	#NULL!	#NULL!	#NULL!	#NULL!	#NULL!	#NULL!	#NULL!	#NULL!	#NULL!	#NULL!	#NULL!	#NULL!	#NULL!	#NULL!	2	24	3
2	7	7	7	1	100	0	#NULL!	#NULL!	5	5	5	#NULL!	#NULL!	#NULL!	#NULL!	#NULL!	#NULL!	#NULL!	#NULL!	#NULL!	#NULL!	#NULL!	#NULL!	#NULL!	#NULL!	#NULL!	#NULL!	#NULL!	#NULL!	#NULL!	#NULL!	#NULL!	#NULL!	#NULL!	#NULL!	2	23	4
2	7	7	7	1	100	0	#NULL!	#NULL!	6	4	5	#NULL!	#NULL!	#NULL!	#NULL!	#NULL!	#NULL!	#NULL!	#NULL!	#NULL!	#NULL!	#NULL!	#NULL!	#NULL!	#NULL!	#NULL!	#NULL!	#NULL!	#NULL!	#NULL!	#NULL!	#NULL!	#NULL!	#NULL!	#NULL!	1	28	4
2	7	7	7	2	100	0	80	20	2	2	2	5	4	4.5	1	4	1	7	4	2	2	6	0	0	0	0	1	1	0	0	1.5	1.5	0.5	0.214286	0.395819	2	22	5
2	2	2	2	2	80	20	#NULL!	#NULL!	2	1	1.5	#NULL!	#NULL!	#NULL!	#NULL!	#NULL!	#NULL!	#NULL!	#NULL!	#NULL!	#NULL!	#NULL!	#NULL!	#NULL!	#NULL!	#NULL!	#NULL!	#NULL!	#NULL!	#NULL!	#NULL!	#NULL!	#NULL!	#NULL!	#NULL!	2	23	4
2	4	4	4	2	90	10	#NULL!	#NULL!	3	2	2.5	#NULL!	#NULL!	#NULL!	#NULL!	#NULL!	#NULL!	#NULL!	#NULL!	#NULL!	#NULL!	#NULL!	#NULL!	#NULL!	#NULL!	#NULL!	#NULL!	#NULL!	#NULL!	#NULL!	#NULL!	#NULL!	#NULL!	#NULL!	#NULL!	1	25	3
2	6	5	5.5	2	100	0	#NULL!	#NULL!	3	2	2.5	#NULL!	#NULL!	#NULL!	#NULL!	#NULL!	#NULL!	#NULL!	#NULL!	#NULL!	#NULL!	#NULL!	#NULL!	#NULL!	#NULL!	#NULL!	#NULL!	#NULL!	#NULL!	#NULL!	#NULL!	#NULL!	#NULL!	#NULL!	#NULL!	2	24	4
2	2	2	2	2	70	30	#NULL!	#NULL!	5	2	3.5	#NULL!	#NULL!	#NULL!	#NULL!	#NULL!	#NULL!	#NULL!	#NULL!	#NULL!	#NULL!	#NULL!	#NULL!	#NULL!	#NULL!	#NULL!	#NULL!	#NULL!	#NULL!	#NULL!	#NULL!	#NULL!	#NULL!	#NULL!	#NULL!	1	23	3
2	2	2	2	2	100	0	90	10	5	5	5	5	3	4	1	3	1	7	3.66667	2	2	6	0	1	1	1	0	1	1	1	2.5	4.5	0.833333	0.642857	-0.666764	1	26	4
2	4	3	3.5	2	40	60	40	60	5	4	4.5	5	5	5	5	5	1	7	5.66667	2	1	7	0	0	0	0	1	1	1	1	2.5	2.5	0.833333	0.357143	-0.300658	2	22	3
2	2	2	2	2	90	10	#NULL!	#NULL!	5	3	4	#NULL!	#NULL!	#NULL!	#NULL!	#NULL!	#NULL!	#NULL!	#NULL!	#NULL!	#NULL!	#NULL!	#NULL!	#NULL!	#NULL!	#NULL!	#NULL!	#NULL!	#NULL!	#NULL!	#NULL!	#NULL!	#NULL!	#NULL!	#NULL!	2	23	3
2	5	5	5	2	70	30	#NULL!	#NULL!	5	6	5.5	#NULL!	#NULL!	#NULL!	#NULL!	#NULL!	#NULL!	#NULL!	#NULL!	#NULL!	#NULL!	#NULL!	#NULL!	#NULL!	#NULL!	#NULL!	#NULL!	#NULL!	#NULL!	#NULL!	#NULL!	#NULL!	#NULL!	#NULL!	#NULL!	2	22	3
2	6	6	6	2	90	10	80	20	6	5	5.5	5	1	3	4	4	1	7	5	3	2	6	0	0	0	0	1	1	1	0	2.5	1.5	0.833333	0.214286	-0.0878915	2	24	3
2	7	7	7	2	70	30	100	0	6	2	4	3	1	2	1	1	1	7	3	3	3	5	0	0	0	1	0	1	0	1	1.5	2.5	0.5	0.357143	0.183053	2	23	3
2	3	3	3	2	70	30	#NULL!	#NULL!	7	7	7	#NULL!	#NULL!	#NULL!	#NULL!	#NULL!	#NULL!	#NULL!	#NULL!	#NULL!	#NULL!	#NULL!	#NULL!	#NULL!	#NULL!	#NULL!	#NULL!	#NULL!	#NULL!	#NULL!	#NULL!	#NULL!	#NULL!	#NULL!	#NULL!	1	23	3
2	2	2	2	3	70	30	50	50	3	4	3.5	1	2	1.5	4	4	2	6	4.66667	4	2	6	0	0	0	0	0	1	0	0	1.5	0.5	0.5	0.0714286	0.732617	2	23	3
2	4	3	3.5	3	80	20	70	30	3	2	2.5	4	4	4	2	2	1	7	3.66667	3	2	6	0	0	0	0	0	0	0	0	0.5	0.5	0.166667	0.0714286	1.21633	2	24	5
2	5	3	4	3	100	0	#NULL!	#NULL!	4	5	4.5	#NULL!	#NULL!	#NULL!	#NULL!	#NULL!	#NULL!	#NULL!	#NULL!	#NULL!	#NULL!	#NULL!	#NULL!	#NULL!	#NULL!	#NULL!	#NULL!	#NULL!	#NULL!	#NULL!	#NULL!	#NULL!	#NULL!	#NULL!	#NULL!	1	24	4
2	5	3	4	3	100	0	60	40	4	2	3	4	4	4	3	3	2	6	4	3	2	6	0	0	1	0	1	1	1	1	2.5	3.5	0.833333	0.5	-0.483711	2	23	2
2	4	4	4	3	70	30	#NULL!	#NULL!	4	5	4.5	#NULL!	#NULL!	#NULL!	#NULL!	#NULL!	#NULL!	#NULL!	#NULL!	#NULL!	#NULL!	#NULL!	#NULL!	#NULL!	#NULL!	#NULL!	#NULL!	#NULL!	#NULL!	#NULL!	#NULL!	#NULL!	#NULL!	#NULL!	#NULL!	2	24	5
2	6	6	6	3	100	0	#NULL!	#NULL!	4	5	4.5	#NULL!	#NULL!	#NULL!	#NULL!	#NULL!	#NULL!	#NULL!	#NULL!	#NULL!	#NULL!	#NULL!	#NULL!	#NULL!	#NULL!	#NULL!	#NULL!	#NULL!	#NULL!	#NULL!	#NULL!	#NULL!	#NULL!	#NULL!	#NULL!	2	23	2
2	6	6	6	3	100	0	80	20	4	6	5	4	5	4.5	1	7	1	7	5	1	1	7	0	0	1	1	0	0	1	0	1.5	2.5	0.5	0.357143	0.183053	2	30	3
2	6	6	6	3	100	0	#NULL!	#NULL!	4	7	5.5	#NULL!	#NULL!	#NULL!	#NULL!	#NULL!	#NULL!	#NULL!	#NULL!	#NULL!	#NULL!	#NULL!	#NULL!	#NULL!	#NULL!	#NULL!	#NULL!	#NULL!	#NULL!	#NULL!	#NULL!	#NULL!	#NULL!	#NULL!	#NULL!	1	24	3
2	4	4	4	3	50	50	#NULL!	#NULL!	5	2	3.5	#NULL!	#NULL!	#NULL!	#NULL!	#NULL!	#NULL!	#NULL!	#NULL!	#NULL!	#NULL!	#NULL!	#NULL!	#NULL!	#NULL!	#NULL!	#NULL!	#NULL!	#NULL!	#NULL!	#NULL!	#NULL!	#NULL!	#NULL!	#NULL!	1	25	2
2	5	5	5	3	80	20	#NULL!	#NULL!	5	5	5	#NULL!	#NULL!	#NULL!	#NULL!	#NULL!	#NULL!	#NULL!	#NULL!	#NULL!	#NULL!	#NULL!	#NULL!	#NULL!	#NULL!	#NULL!	#NULL!	#NULL!	#NULL!	#NULL!	#NULL!	#NULL!	#NULL!	#NULL!	#NULL!	2	24	2
2	2	4	3	3	70	30	30	70	6	3	4.5	6	3	4.5	5	5	3	5	5	4	4	4	0	0	1	0	1	1	1	0	2.5	2.5	0.833333	0.357143	-0.300658	2	25	3
2	5	5	5	3	100	0	100	0	6	4	5	5	4	4.5	4	5	1	7	5.33333	2	3	5	1	0	0	0	1	1	0	1	1.5	3.5	0.5	0.5	0	2	24	4
2	5	4	4.5	3	100	0	100	0	6	6	6	6	5	5.5	5	4	3	5	4.66667	4	4	4	0	0	0	1	1	1	0	0	1.5	2.5	0.5	0.357143	0.183053	1	25	2
2	6	3	4.5	3	50	50	70	30	7	6	6.5	5	4	4.5	3	2	4	4	3	4	3	5	0	0	1	0	0	1	0	0	1.5	1.5	0.5	0.214286	0.395819	2	22	2
2	4	1	2.5	3	20	80	#NULL!	#NULL!	7	5	6	#NULL!	#NULL!	#NULL!	#NULL!	#NULL!	#NULL!	#NULL!	#NULL!	#NULL!	#NULL!	#NULL!	#NULL!	#NULL!	#NULL!	#NULL!	#NULL!	#NULL!	#NULL!	#NULL!	#NULL!	#NULL!	#NULL!	#NULL!	#NULL!	2	22	3
2	3	3	3	4	30	70	30	70	4	3	3.5	4	4	4	3	3	3	5	3.66667	3	2	6	0	1	1	1	0	1	0	0	1.5	3.5	0.5	0.5	0	2	22	2
2	5	5	5	4	80	20	#NULL!	#NULL!	5	5	5	#NULL!	#NULL!	#NULL!	#NULL!	#NULL!	#NULL!	#NULL!	#NULL!	#NULL!	#NULL!	#NULL!	#NULL!	#NULL!	#NULL!	#NULL!	#NULL!	#NULL!	#NULL!	#NULL!	#NULL!	#NULL!	#NULL!	#NULL!	#NULL!	2	24	3
2	5	5	5	4	100	0	#NULL!	#NULL!	5	5	5	#NULL!	#NULL!	#NULL!	#NULL!	#NULL!	#NULL!	#NULL!	#NULL!	#NULL!	#NULL!	#NULL!	#NULL!	#NULL!	#NULL!	#NULL!	#NULL!	#NULL!	#NULL!	#NULL!	#NULL!	#NULL!	#NULL!	#NULL!	#NULL!	1	25	5
2	3	3	3	4	50	50	#NULL!	#NULL!	6	5	5.5	#NULL!	#NULL!	#NULL!	#NULL!	#NULL!	#NULL!	#NULL!	#NULL!	#NULL!	#NULL!	#NULL!	#NULL!	#NULL!	#NULL!	#NULL!	#NULL!	#NULL!	#NULL!	#NULL!	#NULL!	#NULL!	#NULL!	#NULL!	#NULL!	2	23	3
2	2	2	2	4	40	60	#NULL!	#NULL!	7	5	6	#NULL!	#NULL!	#NULL!	#NULL!	#NULL!	#NULL!	#NULL!	#NULL!	#NULL!	#NULL!	#NULL!	#NULL!	#NULL!	#NULL!	#NULL!	#NULL!	#NULL!	#NULL!	#NULL!	#NULL!	#NULL!	#NULL!	#NULL!	#NULL!	2	23	1
2	4	2	3	5	60	40	#NULL!	#NULL!	4	4	4	#NULL!	#NULL!	#NULL!	#NULL!	#NULL!	#NULL!	#NULL!	#NULL!	#NULL!	#NULL!	#NULL!	#NULL!	#NULL!	#NULL!	#NULL!	#NULL!	#NULL!	#NULL!	#NULL!	#NULL!	#NULL!	#NULL!	#NULL!	#NULL!	2	23	3
2	5	4	4.5	5	60	40	70	30	5	6	5.5	4	2	3	5	3	3	5	4.33333	4	2	6	0	0	1	0	0	1	0	0	1.5	1.5	0.5	0.214286	0.395819	2	22	3
2	4	3	3.5	5	50	50	20	80	6	6	6	7	5	6	4	2	3	5	3.66667	4	4	4	0	1	1	1	1	1	0	0	1.5	4.5	0.5	0.642857	-0.183053	2	23	2
2	4	3	3.5	6	30	70	30	70	7	4	5.5	6	5	5.5	3	1	3	5	3	4	3	5	0	0	0	0	0	1	1	0	2.5	0.5	0.833333	0.0714286	0.248906	2	23	2
2	5	5	5	7	90	10	80	20	6	3	4.5	5	5	5	7	7	1	7	7	2	2	6	0	0	0	1	1	1	1	0	2.5	2.5	0.833333	0.357143	-0.300658	1	23	5
2	3	3	3	7	40	60	70	30	6	6	6	6	6	6	5	4	4	4	4.33333	2	4	4	1	1	0	0	1	1	1	1	2.5	4.5	0.833333	0.642857	-0.666764	2	21	2
